# Supplementary material for: Antimicrobial Peptide‐Peptoid Macrocycles from the Polymyxin B2 Chemical Space
Source: Angew Chem Int Ed Engl. 2025 Apr 3;64(23):e202501299. doi: 10.1002/anie.202501299 (PMC12124432; doi:10.1002/anie.202501299)
Supplement: Supplementary file 2 — Supporting Information S2 [file ANIE-64-e202501299-s001.csv]

Code	SMILES	Sequences	MIC on E. coli W3110, 12.5% MH at pH 7.4 (ug/mL)	MIC on P. aeruginosa PAO1, 12.5% MH at pH 7.4 (ug/mL)	MIC on A. baumannii ATCC19606, 12.5% MH at pH 7.4 (ug/mL)	MIC on K. pneumoniae NCTC418, 12.5% MH at pH 7.4 (ug/mL)	MIC on S. aureus COL (MRSA), 12.5% MH at pH 7.4 (ug/mL)	MIC on E. coli W3110, 12.5% MH at pH 8.5 (ug/mL)	MIC on P. aeruginosa PAO1, 12.5% MH at pH 8.5 (ug/mL)	MIC on A. baumannii ATCC19606, 12.5% MH at pH 8.5 (ug/mL)	MIC on K. pneumoniae NCTC418, 12.5% MH at pH 8.5 (ug/mL)	MIC on S. aureus COL (MRSA), 12.5% MH at pH 8.5 (ug/mL)	MHC on human red blood cells (ug/mL)	MIC on P. aeruginosa PA14, 12.5% MH at pH 8.5 (ug/mL)	MIC on P. aeruginosa PA14 ZEM-1A, 12.5% MH at pH 8.5 (ug/mL)	MIC on P. aeruginosa PA14 ZEM9A, 12.5% MH at pH 8.5 (ug/mL)	MIC on E. cloacae, 12.5% MH at pH 8.5 (ug/mL)	MIC on K. Pneumoniae OXA-48, 12.5% MH at pH 8.5 (ug/mL)	MIC on S. maltophilia, 12.5% MH at pH 8.5 (ug/mL)	MIC on S. epidemidis, 12.5% MH at pH 8.5 (ug/mL)	Toxicity on HEK293 cells (uM)	Toxicity on HK-2 cells (uM)
EB9	N[C@@H](CCCCN)C(N(CCCCN)CC(N[C@@H](CC(C)C)C(N(CC(C)C)CC(N[C@@H](CCCCN)C(N(CC(C)C)CC(N[C@@H](CC(C)C)C(N(CCCCN)CC(N[C@@H](CC(C)C)C(N(CC(C)C)CC(N[C@@H](CC(C)C)C(N)=O)=O)=O)=O)=O)=O)=O)=O)=O)=O)=O	KkLlKlLkLlL	2	4	16	>32	32	2	2	8	16	6	>2000	2	3	2	16	32	8	2
PMB2	O=C(N[C@H](CC1=CC=CC=C1)C(N[C@H](C(N[C@@H](CCN)C(N[C@@H](CCN)C(N[C@H](C(NCC[C@@H]2NC([C@H](CCN)NC([C@H]([C@H](O)C)NC([C@H](CCN)NC(CCCCC(C)C)=O)=O)=O)=O)=O)[C@H](O)C)=O)=O)=O)CC(C)C)=O)[C@H](CCN)NC2=O	FA0-Dab-Thr-Dab-Dab(*)-Dab-dPhe-Leu-Dab-Dab-Thr-*	0.5	1	0.75	1	32	1	1	1	2	2	125	0.25	1	1.5	1.5	1	2	2	56±5	7±1
EB12	O=C(N(CC(N[C@H](C(N[C@H](C(N[C@H]1CCNC([C@@H](NC(CN(C([C@@H](NC(CN(C([C@@H](NC1=O)CCCCN)=O)CCC)=O)CCCCN)=O)CCCN)=O)CCCCN)=O)=O)CC(N)=O)=O)CCCCN)=O)CCC2=CC=CC=C2)CCCCCCC	FA5-A3-Lys-Asn-Dab(*)-Lys-H2-Lys-C3-Lys-*	0.75	2	8	32	16	0.5	3	4	32	1.5	500	2	2	4	16	32	3	1	>200	58±18
EB13	CCCCCCC(N[C@@H](C(C)C)C(N(CC(N(CC(N[C@H]1CCNC([C@@H](NC(CN(C([C@@H](NC(CNC([C@@H](NC1=O)CCCCN)=O)=O)CCCCN)=O)CCCN)=O)CCCCN)=O)=O)CCCC2=CC=CC=C2)=O)CCN)=O)=O	FA4-Val-C2-A1-Dab(*)-Lys-Gly-Lys-C3-Lys-*	0.5	4	8	48	8	0.75	4	4	32	2	2000	2	2	8	16	>32	3	1	>200	40±10
EB14	CCCCCCCC(N(CC(N[C@H](C(N[C@H](C(N[C@H]1CCNC([C@@H](NC(CN(C([C@@H](NC([C@@H](NC1=O)CCCCN)=O)CCCNC(N)=N)=O)CCN)=O)CCCCN)=O)=O)CCCCN)=O)CC2=CC=C(C=C2)O)=O)CCN)=O	FA5-C2-Tyr-Lys-Dab(*)-Lys-Arg-C2-Lys-*	0.5	4	32	>32	16	1	4	32	>32	1.5	>2000
EB15	CCN(CCN1CC(N[C@H](C(NCC[C@@H](C(N(CC(N[C@H](C1=O)CCCNC(N)=N)=O)CCN)=O)NC([C@@H](NC([C@@H](NC(CN(C(CCC2CCCCC2)=O)CC3=CC=CC=C3)=O)CCCCN)=O)CC(N)=O)=O)=O)CCCCN)=O)CC	FA11-A2-Lys-Asn-Dab(*)-C2-Arg-C9-Lys-*	0.5	8	16	>32	4	1	8	16	32	1	1000
EB16	CCCCCCCC(N(CC1=CC=CC=N1)CC(N(CC(N[C@H](C(N[C@H]2CCNC([C@@H](NC([C@@H](NC(CN(C([C@@H](NC2=O)CCCCN)=O)CCCCN)=O)CCCCN)=O)CCCCN)=O)=O)CCC(N)=O)=O)CCN)=O)=O	FA5-A6-C2-Gln-Dab(*)-Lys-C1-Lys-Lys-*	0.5	8	24	>32	32	0.5	4	16	>32	2	>2000	4	2	16	3	>32	16	1	>200	23±2
EB17	CN(CCN1CC(N[C@H](C(NCC[C@@H](C(N[C@H](C(N(CC(N[C@H](C1=O)CCCCN)=O)CCCN)=O)CCCCN)=O)NC([C@@H](NC([C@@H](NC(CN(C(CCC2CCCCC2)=O)CC3=CC=CC=C3)=O)CCCCN)=O)CC(N)=O)=O)=O)CCCCN)=O)C	FA11-A2-Lys-Asn-Dab(*)-Lys-C3-Lys-C8-Lys-*	0.5	8	8	>32	8	1	4	4	32	1	500
EB18	CC([C@@H]1NC([C@@H](NC(CN(C([C@@H](NC([C@H](CCNC([C@@H](NC1=O)CCCCN)=O)NC(CN(C([C@@H](NC(CN(C(CC2CCCCC2)=O)CCC3=CC=CC=C3)=O)CCCCN)=O)CCN)=O)=O)CC(N)=O)=O)CCN)=O)CCCCN)=O)C	FA10-A3-Lys-C2-Dab(*)-Asn-C2-Lys-Val-Lys-*	0.5	8	16	>32	12	1	8	8	>32	2	>2000	8	3	16	4	>32	8	1	>200	71±22
EB19	CCCCC(N(CC(N(CC(N[C@H](C(N[C@H](C(N[C@H]1CCNC([C@@H](NC([C@@H](NC(CN(C([C@@H](NC1=O)CCCCN)=O)CCCCN)=O)CCCCN)=O)CCCCN)=O)=O)CCCNC(N)=N)=O)CC(N)=O)=O)CCN)=O)CCC2=CC=CC=C2)=O	FA2-A3-C2-Asn-Arg-Dab(*)-Lys-C1-Lys-Lys-*	0.5	8	32	>32	16	0.75	4	16	>32	1.5	>2000
EB20	CC([C@@H]1NC([C@@H](NC(CN(C([C@@H](NC([C@H](CCNC([C@@H](NC1=O)CCCCN)=O)NC(CN(C([C@@H](NC(CN(C(CC2CCCC2)=O)CCC3=CC=CC=C3)=O)CCCCN)=O)CCN)=O)=O)CC(N)=O)=O)CCN)=O)CCCCN)=O)C	FA12-A3-Lys-C2-Dab(*)-Asn-C2-Lys-Val-Lys-*	0.75	8	16	>32	>32	0.5	8	8	>32	8	>2000
EB21	CCCCCCCC(N[C@H](C(N(CC1=CC=CC=C1)CC(N[C@H](C(N[C@H]2CCNC([C@@H](NC(CN(C(CN(C([C@@H](NC([C@@H](NC2=O)CC(N)=O)=O)CCCCN)=O)CCN)=O)C3CCCC3)=O)CCCCN)=O)=O)CCCCN)=O)=O)CCCCN)=O	FA5-Lys-A2-Lys-Dab(*)-Asn-Lys-C2-H7-Lys-*	1	4	8	>32	32	0.5	4	4	>32	4	>2000	4	4	16	16	>32	4	1	>200	>200
EB22	O=C(N[C@H]1CCNC([C@@H](NC(CN(C(CN(C([C@@H](NC([C@@H](NC([C@@H](NC1=O)CCCCN)=O)CC(N)=O)=O)CCCCN)=O)CCN)=O)CCN)=O)CCCCN)=O)CN(C([C@@H](NC(CN(C(CCCC)=O)CC2=CC=CC=C2)=O)CCCCN)=O)CCCCCC	FA2-A2-Lys-H3-Dab(*)-Lys-Asn-Lys-C2-C2-Lys-*	1.5	8	16	>32	16	1	4	12	>32	4	>2000	4	2	8	4	32	4	1	>200	23±2
EB23	CCCCCCC(N(CC1=CC=CC=C1)CC(N(CC(N(CC(N[C@H]2CCNC([C@@H](NC(CN(C(CN(C([C@@H](NC([C@@H](NC2=O)CCCNC(N)=N)=O)CCC(N)=O)=O)CCN)=O)C3CCCCC3)=O)CCCCN)=O)=O)CCN)=O)CCCN)=O)=O	FA4-A2-C3-C2-Dab(*)-Arg-Gln-C2-H9-Lys-*	2	8	16	>32	16	1.5	8	8	>32	6	1000
EB24	CCCCCCCC(N(CC(N[C@@H](C(C)C)C(N(CC1=CC=CC=N1)CC(N[C@H]2CCNC([C@@H](NC(CN(C([C@@H](NC([C@@H](NC(CN(C2=O)CCCCN)=O)CCCCN)=O)CCCCN)=O)CCCCO)=O)CCCCN)=O)=O)=O)=O)CCCN)=O	FA5-C3-Val-A6-Dab(*)-C1-Lys-Lys-P3-Lys-*	2	8	16	>32	32	0.5	4	8	32	4	>2000
EB25	NCCCC[C@@H]1NC(CNC([C@@H](NC([C@@H](NC([C@@H](NC([C@H](CCNC1=O)NC(CN(C(CN(C(CN(C(CC2CCCCC2)=O)CC3=CC=CC=C3)=O)CCCCN)=O)CCN)=O)=O)CCCCN)=O)CC(N)=O)=O)CCCCN)=O)=O	FA10-A2-C1-C2-Dab(*)-Lys-Asn-Lys-Gly-Lys-*	2	16	32	>32	32	1	8	8	>32	4	500
EB26	CCCN1CC(N[C@H](C(N[C@H](C(N(CC(N[C@H](C(NCC[C@@H](C1=O)NC([C@@H](NC(CNC(CN(C(CCC(C)C)=O)CCC2=CC=CC=C2)=O)=O)CCCNC(N)=N)=O)=O)CCCCN)=O)CCCN)=O)CCCCN)=O)CC(N)=O)=O	FA7-A3-Gly-Arg-Dab(*)-H2-Asn-Lys-C3-Lys-*	2	16	16	>32	32	2	12	8	>32	4	>2000
EB27	CCCCC(N(CC1=CC=CC=C1)CC(N[C@H](C(N[C@H](C(N[C@H]2CCNC([C@@H](NC([C@@H](NC([C@@H](NC(CN(C([C@@H](NC2=O)CO)=O)CCN)=O)CCCCN)=O)CCCNC(N)=N)=O)CCCCN)=O)=O)CC(N)=O)=O)CCCNC(N)=N)=O)=O	FA2-A2-Arg-Asn-Dab(*)-Ser-C2-Lys-Arg-Lys-*	2	16	>32	>32	32	2	16	32	>32	3	>2000
EB28	CCCN1CC(N[C@H](C(N(CC(N(CC(N[C@H](C(NCC[C@@H](C1=O)NC([C@@H](NC([C@@H](NC(CN(C(CCC2CCCCC2)=O)CC3=CC=CN=C3)=O)CCCCN)=O)CC(N)=O)=O)=O)CCCCN)=O)CCN)=O)CCCN)=O)CCCCN)=O	FA11-A7-Lys-Asn-Dab(*)-H2-Lys-C3-C2-Lys-*	2	32	32	>32	32	3	16	32	>32	6	>2000
EB29	CCCCC(N(CC1=CC=CC=C1)CC(N[C@H](C(N[C@H](C(N[C@H]2CCNC([C@@H](NC(CN(C(CN(C([C@@H](NC(CN(C(CN(C2=O)CCN)=O)CC(C)C)=O)CCCCN)=O)CC3CC3)=O)CCN)=O)CCCCN)=O)=O)CO)=O)CCCCN)=O)=O	FA2-A2-Lys-Ser-Dab(*)-C2-H10-Lys-H6-C2-Lys-*	4	8	16	>32	32	2	8	16	>32	8	>2000
EB30	CCCCC(N(CC(N(CC(N[C@H](C(N[C@H](C(N[C@H]1CCNC([C@@H](NC(CN(C([C@@H](NC([C@@H](NC1=O)CC(N)=O)=O)CCCCN)=O)CCN)=O)CCCCN)=O)=O)CCCCN)=O)CC(N)=O)=O)CCCCN)=O)CCC2=CC=CC=C2)=O	FA2-A3-C1-Asn-Lys-Dab(*)-Asn-Lys-C2-Lys-*	4	16	32	>32	>32	2	16	32	>32	8	>2000
EB31	CCCC(N(CC(N[C@H](C(N(CC(N[C@H]1CCNC([C@@H](NC([C@@H](NC([C@@H](NC(CN(C([C@@H](NC([C@@H](NC1=O)CO)=O)CCCCN)=O)CC2CC2)=O)CCCCN)=O)CCCCN)=O)CCCCN)=O)=O)CCN)=O)CO)=O)CCC3=CC=CC=C3)=O	FA1-A3-Ser-C2-Dab(*)-Ser-Lys-H6-Lys-Lys-Lys-*	4	16	32	>32	>32	1	16	16	>32	8	>2000
EB32	O=C([C@H](CCCCN)NC([C@H](CCCCN)NC(CN(CC1=CC=CC=C1)C(CCC2CCCC2)=O)=O)=O)N[C@H](C(N[C@@H](CCNC([C@H](CCCCN)NC(CN3CCO)=O)=O)C(N(CC(N4CCC[C@H]4C3=O)=O)CCCN)=O)=O)CC(N)=O	FA8-A2-Lys-Lys-Asn-Dab(*)-C3-Pro-P1-Lys-*	6	16	16	>32	>32	3	16	16	>32	8	>2000
EB33	CC(CCC(N(CC(N(CC(N(CC1=CC=CN=C1)CC(N[C@H]2CCNC([C@@H](NC(CN(C([C@@H](NC([C@@H](NC([C@@H](NC(CN(C2=O)CCN)=O)CCCCN)=O)CO)=O)CCCCN)=O)CCCCN)=O)CCCCN)=O)=O)=O)CCCN)=O)CCC(C)C)=O)C	FA7-H4-C3-A6-Dab(*)-C2-Lys-Ser-Lys-C1-Lys-*	8	8	32	>32	12	4	8	24	>32	2	50								>200	6±1
EB34	CCCCCCCC(N(CC1=CC=CN=C1)CC(N(CC(N[C@H](C(N[C@H]2CCNC([C@@H](NC([C@@H](NC([C@@H](NC(CN(C2=O)CCCCN)=O)CCC(N)=O)=O)CCCCN)=O)CCCCN)=O)=O)CCC(N)=O)=O)CCCN)=O)=O	FA5-A7-C3-Gln-Dab(*)-C1-Gln-Lys-Lys-*	8	16	32	>32	>32	4	16	16	>32	32	>2000
EB35	CCCCC(N(CC1=CC=CC=C1)CC(N(CC(N[C@H](C(N[C@H](C(N[C@H]2CCNC([C@@H](NC(CN(C([C@@H](NC([C@@H](NC2=O)CO)=O)CCCCN)=O)CCCCN)=O)CCCCN)=O)=O)CCCCN)=O)CC(N)=O)=O)CCCCN)=O)=O	FA2-A2-C1-Asn-Lys-Dab(*)-Ser-Lys-C1-Lys-*	12	16	32	>32	>32	3	16	16	>32	8	>2000
EB36	CC(N(C(CN(C(CCC1CCCCC1)=O)CC2=CC=CC=C2)=O)CC(N[C@H](C(N[C@H]3CCNC([C@@H](NC([C@@H](NC(CN(C([C@@H](NC([C@@H](NC3=O)CO)=O)CCCCN)=O)CCCCN)=O)CC(N)=O)=O)CCCCN)=O)=O)CC(N)=O)=O)C	FA11-A2-H12-Asn-Dab(*)-Ser-Lys-C1-Asn-Lys-*	16	16	16	>32	>32	12	16	12	>32	16	500
EB37	CC(N1CC(N[C@H](C(N[C@H](C(N[C@H](C(NCC[C@@H](C(N[C@H](C(NCC1=O)=O)CC(N)=O)=O)NC([C@@H](NC([C@@H]2CCCN2C(CN(C(CCC3CCCCC3)=O)CCC4=CC=CC=C4)=O)=O)CCCCN)=O)=O)CCCCN)=O)CO)=O)CCCCN)=O)C	FA11-A3-Pro-Lys-Dab(*)-Asn-Gly-H12-Lys-Ser-Lys-*	16	16	16	>32	>32	16	16	16	>32	16	500
EB38	CCCCCCC(N(CC(N[C@H](C(N[C@H](C(N[C@H]1CCNC([C@@H](NC([C@@H]2CCCN2C([C@@H](NC(CN(C([C@@H](NC1=O)CC(N)=O)=O)CCN)=O)CCCCN)=O)=O)CCCCN)=O)=O)CC(N)=O)=O)CCCCN)=O)CCC3=NC=CC=C3)=O	FA4-A8-Lys-Asn-Dab(*)-Asn-C2-Lys-Pro-Lys-*	16	32	32	>32	>32	6	16	16	>32	16	2000
EB39	CCCN1CC(N[C@H](C(N(CC(N[C@H](C(NCC[C@@H](C(N[C@H](C1=O)CC(N)=O)=O)NC([C@@H](NC([C@@H](NC(CN(C(CCC2CCCC2)=O)CCC3=CC=CC=N3)=O)CCCCN)=O)CC(N)=O)=O)=O)CCCCN)=O)CCN)=O)CCCCN)=O	FA8-A8-Lys-Asn-Dab(*)-Asn-H2-Lys-C2-Lys-*	16	32	>32	>32	>32	16	32	>32	>32	16	>2000
EB40	CCCCC(N(CC1=CC=CC=C1)CC(N[C@H](C(N[C@H](C(N[C@H]2CCNC([C@@H](NC(CN(C(CN(C([C@@H](NC([C@@H](NC(CN(C2=O)CCN)=O)CO)=O)CO)=O)C3CCCC3)=O)CCCCN)=O)CCCCN)=O)=O)CC(N)=O)=O)CCCCN)=O)=O	FA2-A2-Lys-Asn-Dab(*)-C2-Ser-Ser-H7-C1-Lys-*	16	32	32	>32	>32	4	16	32	>32	24	1000
EB41	CCCCCC(N(CC1=CC=CC=N1)CC(N[C@H](C(N[C@H](C(N[C@H]2CCNC([C@@H](NC([C@@H](NC(CN(C(CN(C(CN(C2=O)CCN)=O)CCN)=O)CCCCN)=O)CCCCN)=O)CCCCN)=O)=O)CC(N)=O)=O)CCCCN)=O)=O	FA3-A6-Lys-Asn-Dab(*)-C2-C2-C1-Lys-Lys-*	24	16	32	>32	32	6	8	16	>32	8	750
EB42	CC(CC(N(CC(N[C@H](C(N[C@H](C(N[C@H](C(N[C@H]1CCNC([C@@H](NC(CN(C(CN(C([C@@H](NC1=O)CO)=O)CCN)=O)CCN)=O)CCCCN)=O)=O)CCCNC(N)=N)=O)CC2=CC=C(O)C=C2)=O)C)=O)CCN)=O)C	FA6-C2-Ala-Tyr-Arg-Dab(*)-Ser-C2-C2-Lys-*	24	32	>32	>32	32	6	32	>32	>32	6	>2000
EB43	CCCCC(N[C@H](C(N(CC1=CC=NC=C1)CC(N[C@H](C(N[C@H]2CCNC([C@@H](NC(CN(C([C@@H](NC([C@@H](NC(CN(C2=O)CCN)=O)CC(N)=O)=O)CCCNC(N)=N)=O)C(C)C)=O)CCCCN)=O)=O)CCCCN)=O)=O)CCCCN)=O	FA2-Lys-A5-Lys-Dab(*)-C2-Asn-Arg-H12-Lys-*	32	>32	>32	>32	>32	6	>32	>32	>32	24	>2000
EB44	CCCCCC(N(CC(NCC(N(CC1=CC=CC=C1)CC(N[C@H]2CCNC([C@@H](NC([C@@H](NC(CN(C([C@@H](NC([C@@H](NC2=O)CCCCN)=O)CCCCN)=O)CCO)=O)CC(N)=O)=O)CCCCN)=O)=O)=O)=O)CCCN)=O	FA3-C3-Gly-A2-Dab(*)-Lys-Lys-P1-Asn-Lys-*	32	>32	>32	>32	>32	32	>32	>32	>32	32	>2000
EB45	CCCCCC(N(CC(N[C@H](C(N[C@H](C(N[C@H]1CCNC([C@@H](NC(CN(C([C@@H](NC([C@@H](NC(CN(C1=O)CCCN)=O)CC(N)=O)=O)C)=O)CC(C)C)=O)CCCCN)=O)=O)CC(N)=O)=O)CCCCN)=O)CCC2=CC=CC=C2)=O	FA3-A3-Lys-Asn-Dab(*)-C3-Asn-Ala-H10-Lys-*	32	>32	>32	>32	>32	32	>32	32	>32	32	>2000
EB46	NCCCC[C@@H](C(N[C@H](C(N[C@H](C(N[C@H]1CCNC([C@@H](NC([C@@H](NC([C@@H](NC([C@@H](NC1=O)CCC(N)=O)=O)CC(N)=O)=O)CCCCN)=O)CCCCN)=O)=O)CCCCN)=O)CC2=CC=C(O)C=C2)=O)NC(CC3CCCCC3)=O	FA10-Lys-Tyr-Lys-Dab(*)-Gln-Asn-Lys-Lys-*	32	>32	>32	>32	>32	16	>32	>32	>32	48	2000
EB47	CCCCCCC(N[C@H](C(N[C@H](C(N[C@H](C(N[C@H]1CCNC([C@@H](NC([C@@H](NC([C@@H](NC([C@@H](NC([C@@H](NC1=O)C(C)C)=O)[C@H](CC)C)=O)CCCCN)=O)CO)=O)CCCCN)=O)=O)CCC(N)=O)=O)CCCCN)=O)CC2=CC=C(O)C=C2)=O	FA4-Tyr-Lys-Gln-Dab(*)-Val-Ile-Lys-Ser-Lys-*	48	>32	>32	>32	>32	16	48	24	>32	24	2000
EB48	CCCCCCC(N[C@H](C(N[C@H](C(N[C@H](C(N[C@H]1CCNC([C@@H](NC([C@@H](NC([C@@H](NC([C@@H](NC1=O)CCCCN)=O)CCC(N)=O)=O)CCCCN)=O)CCCCN)=O)=O)CCCCN)=O)CC2=CC=C(C=C2)O)=O)CCCCN)=O	FA4-Lys-Tyr-Lys-Dab(*)-Lys-Gln-Lys-Lys-*	>32	>32	>32	>32	>32	24	32	>32	>32	24	2000
EB49	CCCCCCCC(N[C@H](C(N[C@H](C(N[C@H](C(N[C@H]1CCNC([C@@H](NC([C@@H](NC([C@@H](NC([C@@H](NC1=O)CCC(N)=O)=O)CCC(N)=O)=O)CCCCN)=O)CCCCN)=O)=O)CCCCN)=O)CCC(N)=O)=O)CC2=CC=C(O)C=C2)=O	FA5-Tyr-Gln-Lys-Dab(*)-Gln-Gln-Lys-Lys-*	>32	>32	>32	>32	>32	>32	48	>32	>32	>32	500
EB50	CC(CCC(N[C@H](C(N[C@H](C(N[C@H](C(N[C@H](C(N[C@H]1CCNC([C@@H](NC([C@@H](NC([C@@H](NC1=O)CC(N)=O)=O)CC2=CC=C(C=C2)O)=O)CCCCN)=O)=O)CCCCN)=O)CCC(N)=O)=O)CCCCN)=O)CCCCN)=O)C	FA7-Lys-Lys-Gln-Lys-Dab(*)-Asn-Tyr-Lys-*	>32	>32	>32	>32	>32	48	>32	>32	>32	>32	2000
EB51	CCCCCC(N(CC(N[C@@H](C(C)C)C(N[C@H](C(N[C@H](C(N[C@H]1CCNC([C@@H](NC([C@@H](NC(CN(C(CN(C1=O)CCN)=O)CCO)=O)CCCCN)=O)CCCCN)=O)=O)CC(N)=O)=O)CCCCN)=O)=O)CCC2=CC=CC=N2)=O	FA3-A8-Val-Lys-Asn-Dab(*)-C2-P1-Lys-Lys-*	>32	>32	>32	>32	>32	>32	>32	>32	>32	>32	>2000
EB52	CCCN1CC(N[C@H](C(N(CC(N[C@H](C(NCC[C@@H](C(N[C@H](C1=O)CC(N)=O)=O)NC([C@@H](NC([C@@H](NC(CN(C(CC2CCCC2)=O)CCC3=CC=CC=N3)=O)CCCCN)=O)CC(N)=O)=O)=O)CCCCN)=O)CCN)=O)CCCCN)=O	FA12-A8-Lys-Asn-Dab(*)-Asn-H2-Lys-C2-Lys-*	>32	>32	>32	>32	>32	16	>32	>32	>32	32	>2000
PMB2lin	O=C(N[C@H](CC1=CC=CC=C1)C(N[C@H](C(N[C@@H](CCN)C(N[C@@H](CCN)C(N[C@H]([C@@H](O)C)C(N)=O)=O)=O)=O)CC(C)C)=O)[C@H](CCN)NC([C@H](C)NC([C@H](CCN)NC([C@H]([C@H](O)C)NC([C@H](CCN)NC(CCCCC(C)C)=O)=O)=O)=O)=O	FA0-Dab-Thr-Dab-Ala-Dab-dPhe-Leu-Dab-Dab-Thr	1	4	32	32	8						>1000
EB12lin	O=C(N(CC(N[C@H](C(N[C@H](C(N[C@H](C(N[C@@H](CCCCN)C(N(CCC)CC(N[C@@H](CCCCN)C(N(CCCN)CC(N[C@H](C(N)=O)CCCCN)=O)=O)=O)=O)=O)C)=O)CC(N)=O)=O)CCCCN)=O)CCC1=CC=CC=C1)CCCCCCC	FA5-A3-Lys-Asn-Ala-Lys-H2-Lys-C3-Lys	2	16	16	16	>32						500
EB13lin	CCCCCCC(N[C@@H](C(C)C)C(N(CC(N(CC(N[C@H](C(N[C@@H](CCCCN)C(NCC(N[C@@H](CCCCN)C(N(CCCN)CC(N[C@@H](CCCCN)C(N)=O)=O)=O)=O)=O)=O)C)=O)CCCC1=CC=CC=C1)=O)CCN)=O)=O	FA4-Val-C2-A1-Ala-Lys-Gly-Lys-C3-Lys	2	16	16	32	>32						250
